# Supplementary material for: Hesperidin alleviates systemic inflammation and oxidative stress by remodeling adipose tissue lipid metabolism in periparturient dairy cows
Source: J Anim Sci Biotechnol. 2026 Apr 5;17:58. doi: 10.1186/s40104-026-01372-4 (PMC13050489; doi:10.1186/s40104-026-01372-4)
Supplement: Supplementary file 8 — Additional file 8: Table S5. Differentially expressed proteins in adipose tissue of dairy cows. [file 40104_2026_1372_MOESM8_ESM.xlsx]

## Sheet: Sheet1
Table S5. Differentially expressed proteins in adipose tissue of dairy cows
Protein	Log2FC(NAR/CON)	P_value(NAR/CON)	Regulate
AHSG	-1.033	1.261e-16	down
ACTB	-1.319	9.508e-17	down
VIM	1.953	2.701e-19	up
FGB	3.005	0.004406	up
FGA	2.853	0.001283	up
A1BG	-1.035	5.066e-18	down
LOC112445458	1.441	4.925e-14	up
MFAP4	-1.103	1.173e-11	down
CNN1	-2.943	3.52e-14	down
H1-2	1.043	5.461e-10	up
GC	-2.344	1.44e-18	down
CSRP1	-2.07	2.047e-17	down
H2BC18	1.521	5.602e-14	up
KRT18	1.156	0.01611	up
ANXA2	1.112	3.84e-19	up
ESD	-1.197	1.652e-17	down
WDR1	1.306	1.585e-14	up
PLIN1	-1.903	6.896e-20	down
ACTA2	-3.571	2.47e-18	down
RRAS	-1.279	1.549e-16	down
H1-3	1.721	4.418e-12	up
FGG	3.019	0.004933	up
KRT10	1.154	0.04007	up
TAGLN	-2.472	9.192e-18	down
PGK1	-1.461	4.148e-16	down
CATHL4	2.01	1.942e-18	up
GPX4	1.476	2.082e-12	up
CATHL2	1.495	3.898e-10	up
PNP	1.642	6.578e-15	up
MYH11	-2.838	1.759e-20	down
DDIT3	-1.436	5.854e-08	down
FLNA	-2.224	8.938e-14	down
PLIN4	1.662	3.947e-16	up
TPM1	-3.971	2.399e-05	down
NQO1	1.524	8.248e-10	up
PGM5	-1.998	8.826e-21	down
gypb	1.239	1.583e-09	up
CATHL6	1.863	4.194e-13	up
CAV1	1.146	6.316e-11	up
BSG	1.173	3.419e-13	up
CYB5A	1.067	4.475e-13	up
PREP	-1.05	1.676e-11	down
ARHGDIA	-1.312	4.255e-16	down
ACTN1	-1.883	4.372e-15	down
KRT3	1.159	0.02761	up
LDHB	1.242	4.909e-15	up
CA2	1.341	6.555e-06	up
HSPB6	-1.693	7.384e-12	down
DCN	1.206	2.385e-15	up
AKR1A1	-1.546	2.042e-16	down
HP	1.267	2.641e-15	up
CP	-1.302	6.235e-16	down
TPM1	-3.783	6.597e-20	down
RAD23B	-1.191	2.8e-11	down
CPT2	1.815	3.394e-15	up
APOC3	1.133	8.156e-12	up
BDA20	-1.719	3.527e-16	down
SMPD3	-1.335	1.686e-07	down
SLC4A1	1.74	1.21e-17	up
HMOX1	1.286	3.774e-11	up
DDAH1	-1.221	2.53e-12	down
APOD	1.925	5.163e-12	up
ACADL	1.093	2.278e-08	up
HADHA	1.564	1.198e-12	up
MYH9	1.569	2.834e-10	up
LPP	-1.647	5.845e-17	down
ASAH2	1.447	1.666e-11	up
FASN	2.282	6.883e-22	up
LMNA	1.293	5.518e-15	up
SAO	-1.561	1.292e-11	down
DES	-3.378	4.824e-19	down
S100A8	-1.386	9.12e-08	down
EIF2AK3	-1.071	2.66e-11	down
CAVIN1	1.215	1.73e-13	up
CATHL1	1.47	6.412e-12	up
GSTA1	1.474	1.584e-12	up
RNASE4	-1.101	8.291e-11	down
ACO2	-1.037	1.214e-13	down
MRC2	-1.067	2.261e-12	down
KNG2	-3.855	3.995e-13	down
PPM1A	-1.496	4.046e-09	down
PKM	-2.261	1.795e-19	down
PDXK	-1.47	5.601e-15	down
ACYP1	-1.662	1.582e-11	down
MIEN1	-1.451	5.157e-09	down
CKB	-2.274	3.307e-14	down
TPM2	-3.847	1.152e-12	down
SMPD1	-1.171	2.718e-12	down
GNB1	1.054	4.479e-11	up
ACSL1	1.868	9.805e-09	up
MYL6	-1.564	1.231e-11	down
MAPK10	-1.154	1.767e-07	down
S100B	-1.298	1.169e-06	down
AFM	-1.779	2.437e-13	down
SYNM	-1.297	7.748e-11	down
ASAH1	1.105	1.907e-11	up
EPB41	1.8	3.387e-14	up
DSTN	-2.433	1.359e-14	down
AKR1B1	-2.14	9.904e-14	down
MYLK	-1.314	1.28e-10	down
CALM	-1.942	2.968e-10	down
PFKP	-1.424	1.914e-11	down
ATP5F1B	1.12	1.057e-09	up
SCP2	1.349	1.059e-12	up
HSPD1	1.047	6.919e-10	up
MAP7	1.055	2.136e-06	up
H1-0	1.098	1.839e-08	up
THTPA	-1.115	1.432e-10	down
BPGM	-1.099	9.994e-10	down
MYL9	-3.013	1.673e-12	down
MYO1C	1.504	8.732e-14	up
GNPDA2	-1.01	6.567e-08	down
PALLD	-1.431	1.064e-08	down
BCAP31	1.742	6.993e-11	up
CATHL5	2.025	1.476e-11	up
H1-10	1.007	3.112e-07	up
MYL12B	-1.523	2.486e-09	down
NMRAL1	-1.06	1.073e-07	down
ETFDH	1.635	3.388e-14	up
GPD1	1.727	5.201e-14	up
DMTN	1.71	2.182e-11	up
CERS5	-1.751	1.722e-10	down
VNN1	-1.787	1.143e-09	down
TXNIP	-1.045	0.01441	down
NUCB1	-2.173	7.009e-12	down
ANXA5	1.073	5.66e-08	up
MGLL	1.714	2.512e-09	up
NT5E	-1.09	2.78e-09	down
ATP5F1A	1.365	1.082e-11	up
TMBIM1	2.373	1.734e-09	up
CD177	1.317	1.304e-05	up
RENBP	-1.051	9.418e-09	down
DPT	1.011	1.526e-06	up
CPPED1	-1.229	4.126e-08	down
PCYT1A	1.128	1.462e-06	up
SAA2	1.162	2.663e-07	up
CRABP2	-1.328	4.135e-10	down
FTH1	-1.207	4.809e-10	down
PRTN3	1.156	2.485e-08	up
NIBAN1	-1.427	7.402e-06	down
GNG2	1.605	4.936e-08	up
CRYAB	1.009	8.101e-10	up
AGPS	1.321	7.672e-05	up
CERS6	-1.224	1.564e-05	down
ACO2	1.674	4.509e-13	up
DAG1	-1.712	4.231e-06	down
SORBS2	-1.849	2.472e-09	down
ST13	-1.798	5.25e-11	down
TXNDC17	-1.809	1.916e-12	down
C4A	1.038	7.333e-11	up
SELENOP	-1.239	8.511e-06	down
C2	-1.243	1.146e-10	down
CRISP3	-1.155	1.969e-08	down
MPP1	1.414	4.49e-07	up
NUDT5	-1.24	3.266e-08	down
PSPH	-1.137	4.426e-10	down
LMCD1	-1.046	5.366e-09	down
MAL2	2.269	8.001e-08	up
SLC25A3	1.569	3.022e-09	up
SAT2	-1.267	8.145e-09	down
STOM	1.518	2.214e-09	up
SGMS1	1.386	0.0001178	up
IL1RAP	-1.139	1.399e-06	down
LAMA4	1.624	6.489e-11	up
SPTBN1	1.061	1.571e-11	up
SDHB	1.211	0.0003013	up
C17H4orf33	-1.096	1.003e-08	down
NUCB2	-1.762	3.923e-10	down
PF4	1.527	1.071e-09	up
BASP1	-2.834	4.762e-11	down
ESYT1	1.49	9.018e-12	up
FKBP10	-2.793	6.408e-12	down
CDKN1C	2.053	2.219e-10	up
DBN1	-1.434	3.653e-06	down
CAVIN2	1.235	2.854e-09	up
TECR	2.576	2.01e-07	up
CFL2	-1.865	0.02608	down
STX7	-1.573	4.98e-09	down
EFHD1	-1.578	7.473e-08	down
ACC2	1.271	8.59e-08	up
ME1	1.205	3.659e-09	up
UQCRC1	1.03	1.82e-06	up
LOC100296227	1.683	7.623e-08	up
MGST3	1.792	1.326e-06	up
RCN3	-2.903	1.892e-11	down
SUSD2	-2.407	6.858e-07	down
GNAI2	1.034	3.243e-08	up
ARMT1	-1.011	8.944e-08	down
TXN2	-1.011	8.953e-05	down
LHPP	-1.131	5.834e-08	down
VDAC2	1.173	5.639e-09	up
HADHB	1.597	1.662e-09	up
PPIB	1.135	1.827e-07	up
HSPA5	1.033	1.016e-07	up
LCAT	-1.625	1.084e-08	down
SEC61B	1.171	0.0005075	up
APOE	1.555	7.106e-10	up
AKT2	1.307	1.704e-07	up
SLC16A7	1.882	1.433e-05	up
HSD17B12	1.88	7.685e-10	up
VDAC1	1.168	1.685e-05	up
ARHGEF25	-1.513	3.224e-06	down
CBX3	-1.165	4.054e-06	down
SPTAN1	1.249	3.556e-11	up
RPL13A	1.098	8.621e-05	up
G6PD	1.637	3.343e-11	up
DMD	-2.86	6.823e-10	down
RPS8	1.251	1.45e-06	up
RCN1	-1.784	3.264e-09	down
RANBP1	-1.021	0.001881	down
MGST1	2.58	4.901e-09	up
CADM4	-1.75	7.324e-07	down
SHDB	1.566	1.304e-06	up
NID1	2.308	2.412e-13	up
PPP1R1B	1.104	0.001509	up
MRGPRF	-1.515	6.951e-06	down
PGLYRP1	1.827	1.509e-10	up
RAB23	-1.589	1.899e-08	down
S100A1	-1.276	5.614e-05	down
C15H11orf96	-1.475	0.0003369	down
ATP5MF	1.09	0.01565	up
SLC26A3	-1.207	8.504e-05	down
SNRPA1	1.196	1.655e-05	up
ATP5PO	1.213	1.276e-06	up
LMOD1	-1.745	2.747e-07	down
PSMA3	1.174	0.001823	up
COX2	1.381	0.0002086	up
SMTN	1.275	5.718e-10	up
LIPE	-1.486	2.069e-08	down
GDA	-1.106	5.839e-05	down
TANGO2	2.221	5.718e-08	up
PPP1R18	-1.046	0.006	down
PCYOX1	1.043	1.522e-06	up
PLEKHF2	-1.387	9.48e-05	down
TMEM109	1.23	0.01205	up
RAB9A	-1.335	4.953e-05	down
OAT	-1.066	3.607e-06	down
PGP	-1.696	7.909e-09	down
MFAP5	-1.137	0.000152	down
H2AZ2	1.204	3.556e-06	up
MGC140461	-1.27	1.818e-05	down
HADHA	1.355	2.351e-06	up
EPB42	1.836	1.67e-08	up
MPI	-1.808	3.676e-07	down
UQCRQ	1.475	0.0003691	up
LSM8	-1.647	1.171e-05	down
SURF4	1.258	0.0003158	up
DNPH1	-2.096	6.409e-08	down
HDDC2	-1.88	1.173e-08	down
ITGA5	-2.014	1.603e-05	down
MGC151921	-2.385	7.281e-09	down
RPL18	1.035	0.0002044	up
F13A1	1.324	9.979e-07	up
SGMS2	1.376	6.612e-05	up
TSR2	-1.123	5.128e-05	down
F13B	1.649	0.0008557	up
PEA15	-1.196	1.792e-05	down
CACNA2D1	-1.075	6.608e-06	down
TGM2	-2.638	2.227e-05	down
SAA4	1.418	0.001051	up
ZNRD2	-1.564	1.341e-06	down
PLG	1.218	0.006542	up
CANX	1.337	2.345e-10	up
LAMB1	1.414	1.21e-07	up
HSPB11	-1.023	0.0002077	down
PKM	-2.116	8.625e-06	down
FBLIM1	-1.252	9.099e-07	down
PPP1R14A	-1.421	2.816e-07	down
SEC22B	1.329	1.075e-06	up
WDR61	-1.55	4.487e-05	down
LCN2	1.507	1.888e-06	up
DHRS7	1.295	0.0003309	up
ASPH	2.334	6.112e-08	up
PLA2G2D1	1.779	2.919e-05	up
CBX1	-1.922	0.0006754	down
CPOX	1.132	9.301e-06	up
PYCARD	-1.109	0.001311	down
CCN3	-1.016	0.002741	down
ARL6IP5	1.089	0.01207	up
EXTL2	-1.159	0.001486	down
APPL1	-1.124	0.00591	down
INSR	1.779	3.584e-06	up
LYPLAL1	-1.453	0.001274	down
FLNC	-1.842	4.39e-09	down
SLC2A4	1.07	0.0276	up
HMGN1	-1.376	0.0004914	down
CD151	1.041	2.301e-06	up
PPARGC1A	1.675	0.0003119	up
PTCD1	-1.082	0.0005106	down
GSR	-1.419	0.002489	down
MYD88	-1.844	0.0001223	down
TUBB1	1.198	0.01121	up
TXNRD1	-1.011	0.0002303	down
SLC16A1	1.351	2.953e-06	up
CORO1C	-2.232	1.142e-05	down
PCK2	1.37	7.456e-07	up
PCP4L1	-1.111	0.000566	down
LANCL1	-1.287	1.116e-05	down
CERS2	-1.398	3.325e-06	down
NLRP3	-1.336	0.0001327	down
PRG3	-1.235	0.003287	down
EFNB2	-1.437	3.125e-09	down
CASP1	-1.481	0.001371	down
H1-12	1.617	0.0009876	up
BID1	-1.089	0.0007452	down
APMAP	1.197	3.011e-06	up
UQCRFS1	1.153	5.967e-05	up
DYSF	1.061	0.0005443	up
SDHAF4	1.233	0.004419	up
LAP3	-1.173	1.947e-06	down
C1QC	1.113	0.01313	up
VWF	2.07	0.002693	up
FH	-1.167	4.494e-05	down
MTHFS	-1.469	0.0004204	down
OSMR	-1.787	5.871e-05	down
TECTB	1.177	0.0006778	up
ALDH3A2	1.274	5.45e-05	up
DNM3	-2.945	1.866e-08	down
SFPQ	1.435	5.623e-05	up
RHOB	-1.254	0.01373	down
PITHD1	-1.59	0.0002857	down
RPL27	1.078	9.916e-07	up
MPO	-1.069	0.005782	down
BCL2	1.085	0.0007578	up
GLRX5	1.005	0.0003969	up
HSD17B10	1.321	0.039	up
GNAI1	1.258	0.0001727	up
PSMC3	1.116	0.004947	up
SLC25A24	-1.668	0.04209	down
TBCB	-2.173	0.0003919	down
TREML1	1.39	0.0001936	up
PPM1F	-2.012	1.148e-06	down
HDHD3	-2.572	3.196e-09	down
SOD2	1.683	0.006144	up
PPP1R12C	-1.952	9.489e-05	down
ARF2	-1.308	0.03449	down
PHB1	1.062	0.005822	up
TINAGL1	1.435	5.365e-06	up
APBB2	-1.082	0.02048	down
MYL4	-1.22	0.0002023	down
S100A12	5.945	0.0001166	up
CGN1	1.056	0.003587	up
EPHX1	1.218	3.069e-05	up
ACSS2	1.195	0.0005477	up
ITGA1	-2.197	2.844e-09	down
RPL37A	1.909	0.006334	up
PNPLA2	-2.541	3.359e-06	down
PLIN1	-1.864	0.006536	down
GMDS	-1.328	0.001742	down
CALU	-1.29	5.003e-05	down
SNRPD3	1.566	0.000705	up
TMEM254	1.833	0.0001011	up
ITGA6	1.739	2.7e-08	up
FHL5	-1.946	1.012e-07	down
SCLY	-1.118	0.01516	down
DPP7	-1.238	1.583e-05	down
UQCRC1	2.301	0.00103	up
ADIPOQ	1.386	0.02332	up
CEPT1	3.017	0.0002409	up
SQOR	2.336	0.001578	up
MAPK1	4.276	4.578e-05	up
DYNC1H1	3.081	0.0007462	up
LIPE	-6.78	4.786e-06	down
MTHFD1	3.083	0.002062	up
CFD	-1.494	0.0003968	down
RPRD1B	3.589	1.214e-06	up
PRDX3	1.505	0.009612	up
LAMA3	-3.892	3.403e-05	down
CSF1R	-1.162	0.001675	down
CAMK2G	-2.749	0.0001565	down
PPP1R1A	-1.703	0.01816	down
CHCHD3	1.734	6.661e-05	up
ITGA2B	1.9	0.005863	up
MBLAC1	-2.211	0.03114	down
SPTLC2	-1.162	0.001675	down
GFPT2	3.694	1.451e-05	up
LAMA5	-2.981	0.001911	down
EIF4EBP2	1.489	0.0005117	up
SPTLC1	-1.703	0.01816	down
SLC2A3	3.656	7.536e-05	up
MELTF	-3.337	0.0002446	down
DHX9	6.479	4.441e-07	up
HNRNPUL2	3.869	0.000114	up
DERL1	4.193	4.305e-05	up
MYH10	2.277	0.01598	up
SRRT	2.6	0.0003468	up
ALDH9A1	7.47865	6.907e-12	up
SCCPDH	7.47865	5.97e-09	up
TUFM	7.47865	2.86e-07	up
MYH14	7.47865	3.868e-06	up
CZIB	-16.61	1.237e-09	down
PMVK	-16.61	3.833e-08	down
PPP1R12B	-16.61	0.002995	down
